# Supplementary material for: Isolation and Characterization of Two Pseudorabies Virus and Evaluation of Their Effects on Host Natural Immune Responses and Pathogenicity
Source: Viruses. 2022 Mar 29;14(4):712. doi: 10.3390/v14040712 (PMC9032386; doi:10.3390/v14040712)
Supplement: Supplementary file 1 [file viruses-14-00712-s001.zip]

Archive with 1 entries (1 files):
- viruses-1620184-Supplementary Materials.pdf
